# Supplementary material for: Volatile Organic Compound (VOC) Contamination in Hotel Rooms: A Pilot Study to Understand Sources and Health Risks
Source: Int J Environ Res Public Health. 2024 Nov 2;21(11):1464. doi: 10.3390/ijerph21111464 (PMC11594154; doi:10.3390/ijerph21111464)
Supplement: Supplementary file 1 [file ijerph-21-01464-s001.zip]

Archive with 1 entries (1 files):
- ijerph-3263711-supplementary.pdf
